# Supplementary material for: The Efficacy of Lactobacillus delbrueckii ssp. bulgaricus Supplementation in Managing Body Weight and Blood Lipids of People with Overweight: A Randomized Pilot Trial
Source: Metabolites. 2024 Feb 16;14(2):129. doi: 10.3390/metabo14020129 (PMC10890272; doi:10.3390/metabo14020129)
Supplement: Supplementary file 1 [file metabolites-14-00129-s001.zip]

Archive with 1 entries (1 files):
- metabolites-2756114-supplementary.pdf
